# Supplementary material for: Presence of the point mutations Val1016Gly in the voltage-gated sodium channel detected in a single mosquito from Panama
Source: Parasit Vectors. 2019 Jan 28;12:62. doi: 10.1186/s13071-019-3309-y (PMC6348643; doi:10.1186/s13071-019-3309-y)
Supplement: Supplementary file 1 — Alignment of the newly generated sequences. Partial section of the nucleotide sequence of DIIS6 of the VGSC protein (para gene) in Ae. aegypti (exon 20). (FAS 0.608) [file 13071_2019_3309_MOESM1_ESM.fas]

>Ref1._AB914690.1
---GGCGAGTGGATCGAATCCATGTGGGATTGTATGCTTGTGGGTGACGTGTCCTGTATTCCGTTCTTTTTGGCCACCGTAGTGATAGGAAATCTAGTA---
>Ref2._F479612.1
---GGCGAGTGGATCGAATCCATGTGGGATTGTATGCTTGTGGGTGACGTGTCCTGTATTCCGTTCTTTTTGGCCACCGTAGTGATGGGAAATCTAGTA---
>Muestra_Ae0079
---GGCKAGTGGATCGAATCCATGTGGGATTGTATGCTTGTGGGTGACGTGTCCTGTATTCCGTTCTTTTTGGCCACCGTAGTTATGGGAAATCTAGTA---
>Muestra_Ae0060
---GGCGAGTGGATCGAATCCATGTGGGATTGTATGCTTGTGGGTGACGTGTCCTGTATTCCGTTCTTTTTGGCCACCGTAGTGATAGGAAATCTAGTA---
>Muestra_Ae0051
---GGCGAGTGGATCGAATCCATGTGGGACTGTATGCTGGTCGGCGACGTGTCCTGTATTCCGTTCTTTTTGGCCACCGTAGTGATAGGAAATCTAGTA---
