# Supplementary material for: Presence of the point mutations Val1016Gly in the voltage-gated sodium channel detected in a single mosquito from Panama
Source: Parasit Vectors. 2019 Jan 28;12:62. doi: 10.1186/s13071-019-3309-y (PMC6348643; doi:10.1186/s13071-019-3309-y)
Supplement: Supplementary file 2 — Alignment of the newly generated sequences. Partial section of the nucleotide sequence of the DIIS6 of the VGSC protein (para gene) in Ae. aegypti (exon 21). (FAS 0.243) [file 13071_2019_3309_MOESM2_ESM.fas]

>AB914690.1
---GTACTTAACCTTTTCTTAGCCTTGCTTTTGTCC
>AB914689.1
---GGACTTAACCTTTTCTTAGCCTTGCTTTTGCAA
>Ae0079
---GGTCTTAACCTTTTCTTAGCCTTGCTTTTGTCC
>Ae0090
---GTACTTAACCTTTTCTTAGCCTTGCTTTTGTCC
>Ae0371
---GTACTTAACCTTTTCTTAGCCTTGCTTTTGTCC
